# Supplementary material for: Single-cell transcriptomics reveal different maturation stages and sublineage commitment of human thymic invariant natural killer T cells
Source: J Leukoc Biol. 2023 Sep 23;115(2):401–9. doi: 10.1093/jleuko/qiad113 (PMC10799303; doi:10.1093/jleuko/qiad113)
Supplement: qiad113_Supplementary_Data [file qiad113_supplementary_data.zip › MaasBauer_JLB_SupplementalTable1_070723.xlsx]

## Sheet: Sheet1
Donor	Age	iNKT%	Sequenced_Cells	Mean_Reads_per_Cell	Median_Genes_per_Cell	Analyzed_Cells
Donor_1	13 months old male	0.02	167	270306	984	158
Donor_2	5 days old male	0.001	84	522044	1203	75
Donor_3	5 days old female	0.014	146	359001	1109	139
Donor_4	3 months old male	0.01	373	475992	1949	157
Donor_5	5 months old male	0.02	447	393993	1004	338
Mean		0.013	243.4	404267	1249.8	173.4
