# Supplementary material for: Single-cell transcriptomics reveal different maturation stages and sublineage commitment of human thymic invariant natural killer T cells
Source: J Leukoc Biol. 2023 Sep 23;115(2):401–9. doi: 10.1093/jleuko/qiad113 (PMC10799303; doi:10.1093/jleuko/qiad113)
Supplement: qiad113_Supplementary_Data [file qiad113_supplementary_data.zip › MaasBauer_JLBRevision1_SupplementalTabl2_070723.csv]

gene	p_val	avg_log2FC	pct.1	pct.2	p_val_adj	cluster
NKG7	1.09E-43	3.380784465	0.969	0.246	3.13E-39	iNKT1
CD7	3.14E-33	2.233969928	0.959	0.463	9.00E-29	iNKT1
KLRD1	3.53E-30	1.997963553	0.732	0.086	1.01E-25	iNKT1
AW112010	2.02E-29	2.060378653	0.959	0.674	5.80E-25	iNKT1
FCER1G	6.20E-29	2.750587617	0.691	0.086	1.78E-24	iNKT1
XCL1	2.40E-27	2.199472858	0.629	0.046	6.88E-23	iNKT1
TMSB10	5.36E-26	0.777341309	1	1	1.54E-21	iNKT1
BCL2	6.11E-26	1.956887299	0.588	0.034	1.75E-21	iNKT1
LY6C2	2.00E-25	3.120018536	0.649	0.086	5.75E-21	iNKT1
KLRA5	1.27E-23	1.947427336	0.505	0.011	3.64E-19	iNKT1
KLF2	1.54E-23	1.973747454	0.598	0.069	4.42E-19	iNKT1
CRIP1	5.98E-23	2.372503968	0.866	0.663	1.72E-18	iNKT1
RGS1	1.75E-22	2.351806965	0.711	0.217	5.02E-18	iNKT1
S100A6	1.26E-20	2.525111952	0.763	0.331	3.62E-16	iNKT1
CTLA2A	2.07E-20	1.880982146	0.732	0.263	5.95E-16	iNKT1
KLRK1	1.57E-19	1.66666236	0.546	0.069	4.50E-15	iNKT1
HOPX	4.70E-19	1.389023118	0.464	0.034	1.35E-14	iNKT1
CD2	1.11E-18	1.323336876	0.742	0.28	3.19E-14	iNKT1
TMSB4X	3.20E-18	0.662363349	1	1	9.19E-14	iNKT1
FTH1	1.03E-16	0.776110639	1	1	2.96E-12	iNKT1
CTSW	1.30E-16	1.158636604	0.918	0.72	3.72E-12	iNKT1
FGL2	1.75E-16	1.165602431	0.361	0.006	5.01E-12	iNKT1
GZMA	1.76E-16	2.750707122	0.454	0.057	5.06E-12	iNKT1
SH3BGRL3	7.94E-15	0.734382891	0.969	0.96	2.28E-10	iNKT1
IL2RB	1.14E-14	1.320928273	0.577	0.183	3.28E-10	iNKT1
EFHD2	2.21E-14	1.351606689	0.67	0.303	6.35E-10	iNKT1
HCST	2.76E-14	0.991760529	0.938	0.863	7.91E-10	iNKT1
GIMAP3	3.12E-14	1.32864257	0.412	0.057	8.96E-10	iNKT1
GM9844	3.77E-14	0.820058564	1	0.977	1.08E-09	iNKT1
IFITM10	7.35E-14	1.09727434	0.474	0.097	2.11E-09	iNKT1
GZMB	2.12E-13	1.623705142	0.309	0.011	6.08E-09	iNKT1
SLAMF7	4.03E-13	0.765267491	0.289	0.006	1.16E-08	iNKT1
RPS27	4.91E-13	0.259381074	1	1	1.41E-08	iNKT1
CTLA2B	1.60E-12	1.049809419	0.412	0.08	4.58E-08	iNKT1
DUSP1	3.89E-12	1.138128695	0.897	0.686	1.12E-07	iNKT1
CD52	1.13E-11	0.739850876	1	0.989	3.25E-07	iNKT1
KLRA6	2.33E-11	0.982530156	0.268	0.011	6.68E-07	iNKT1
KLRC1	4.03E-11	1.387987869	0.309	0.034	1.16E-06	iNKT1
CORO2A	4.82E-11	0.993095372	0.299	0.029	1.38E-06	iNKT1
IFITM2	1.25E-10	1.621786918	0.299	0.034	3.58E-06	iNKT1
GIMAP4	1.31E-10	1.182658056	0.588	0.286	3.76E-06	iNKT1
LRRK1	1.58E-10	0.890921384	0.299	0.034	4.53E-06	iNKT1
HSD11B1	2.37E-10	0.822760153	0.309	0.04	6.80E-06	iNKT1
AHNAK	3.03E-10	1.105777108	0.557	0.263	8.70E-06	iNKT1
TSC22D3	4.48E-10	0.909615183	0.289	0.034	1.29E-05	iNKT1
DUSP2	4.74E-10	1.233194123	0.753	0.549	1.36E-05	iNKT1
KLRA4	6.96E-10	0.990924242	0.433	0.131	2.00E-05	iNKT1
PTPRC	2.34E-09	0.781254959	0.722	0.514	6.71E-05	iNKT1
PGLYRP1	4.75E-09	0.887248446	0.361	0.097	0.000136385	iNKT1
RPS27RT	5.70E-09	0.250288051	1	1	0.000163643	iNKT1
SELPLG	9.52E-09	0.855542271	0.804	0.72	0.000273118	iNKT1
ANXA2	1.00E-08	0.996575085	0.412	0.126	0.00028694	iNKT1
KLRA1	1.40E-08	0.892051521	0.423	0.149	0.000402796	iNKT1
S100A4	1.83E-08	0.786046114	0.454	0.143	0.000525838	iNKT1
CD160	1.93E-08	0.912470847	0.351	0.091	0.000553141	iNKT1
ZFP36L2	4.81E-08	0.713591747	0.845	0.749	0.001380884	iNKT1
IFNGR1	7.76E-08	0.874155266	0.536	0.24	0.002226928	iNKT1
GIMAP5	9.13E-08	0.80837611	0.351	0.103	0.0026203	iNKT1
SAMD3	1.21E-07	0.844352199	0.299	0.074	0.003466333	iNKT1
H3F3B	1.85E-07	0.521193279	1	1	0.005310035	iNKT1
ZYX	2.16E-07	0.854001593	0.474	0.234	0.006198703	iNKT1
MBNL1	2.62E-07	0.810067099	0.711	0.617	0.007505217	iNKT1
IFNG	4.37E-07	0.854908042	0.32	0.097	0.012546492	iNKT1
GEM	5.63E-07	1.024285515	0.423	0.189	0.016146981	iNKT1
ENO1	6.15E-07	0.928071162	0.619	0.509	0.017647155	iNKT1
MALAT1	7.19E-07	0.411924784	1	1	0.020617601	iNKT1
CTSD	7.38E-07	0.670132267	0.825	0.76	0.021181931	iNKT1
BTG2	1.46E-06	0.933521858	0.794	0.72	0.041957316	iNKT1
JUND	1.55E-06	0.575566	0.959	0.983	0.04456909	iNKT1
GIMAP6	2.01E-06	0.935656633	0.515	0.326	0.057622978	iNKT1
CCL5	2.22E-06	3.076930352	0.289	0.091	0.06361314	iNKT1
PPP1R12A	2.41E-06	0.85437103	0.464	0.274	0.069089705	iNKT1
ITGB1	2.81E-06	0.787121996	0.278	0.08	0.080607284	iNKT1
CXCR3	2.97E-06	0.681031132	0.423	0.183	0.085239509	iNKT1
BIN2	3.30E-06	0.794511386	0.629	0.497	0.094756908	iNKT1
AMICA1	4.66E-06	0.535182069	0.258	0.063	0.133709269	iNKT1
JUNB	6.26E-06	0.603494122	0.99	0.92	0.179670409	iNKT1
PTPN22	7.85E-06	0.702585841	0.392	0.177	0.225209045	iNKT1
H2-D1	8.17E-06	0.348286272	1	1	0.234452252	iNKT1
PELI1	8.66E-06	0.753963632	0.454	0.274	0.248529536	iNKT1
ARL6IP5	9.08E-06	0.856793909	0.536	0.394	0.260409635	iNKT1
H2-K1	9.56E-06	0.443884828	0.969	0.977	0.274301071	iNKT1
4930523C07RIK	1.06E-05	0.786434463	0.464	0.28	0.304511646	iNKT1
ATP5H	1.26E-05	0.426823544	0.907	0.886	0.361849771	iNKT1
PIM1	1.37E-05	0.969006495	0.433	0.24	0.391969374	iNKT1
KLRB1C	1.49E-05	0.471360019	0.433	0.189	0.427398133	iNKT1
COX8A	1.82E-05	0.38744528	0.969	1	0.521838427	iNKT1
RABAC1	1.89E-05	0.603141357	0.711	0.617	0.542089411	iNKT1
GM10250	2.30E-05	0.531150081	0.784	0.783	0.659619181	iNKT1
MYO1F	2.75E-05	0.512566853	0.268	0.086	0.789489486	iNKT1
KLHL6	2.86E-05	0.700708741	0.412	0.229	0.821711965	iNKT1
WHSC1L1	3.52E-05	0.714418711	0.402	0.217	1	iNKT1
EIF1	7.31E-05	0.314435509	1	1	1	iNKT1
FOS	8.03E-05	0.99697233	0.639	0.56	1	iNKT1
DAP	8.10E-05	0.629164292	0.381	0.206	1	iNKT1
CEBPB	0.000105104	0.762124222	0.433	0.269	1	iNKT1
VIM	0.000145212	0.828901829	0.629	0.543	1	iNKT1
LRRC58	0.000179922	0.53837386	0.856	0.789	1	iNKT1
FAM65B	0.000193292	0.602753539	0.268	0.109	1	iNKT1
ADGRE5	0.000292456	0.550773493	0.258	0.109	1	iNKT1
ARHGDIB	0.000349496	0.409088179	0.866	0.926	1	iNKT1
CALM2	0.000416652	0.607205934	0.804	0.886	1	iNKT1
BTG1	0.000543943	0.443093706	0.979	0.994	1	iNKT1
IMPACT	0.000613247	0.637472475	0.33	0.189	1	iNKT1
SARAF	0.000619095	0.533511588	0.608	0.52	1	iNKT1
ACTB	0.000673374	0.601781629	0.99	1	1	iNKT1
TXK	0.000705627	0.707113221	0.474	0.366	1	iNKT1
LSP1	0.0008176	0.419198679	0.753	0.737	1	iNKT1
MFSD10	0.00084958	0.568784236	0.34	0.211	1	iNKT1
1700025G04RIK	0.000886147	0.630834089	0.32	0.183	1	iNKT1
EMP3	0.000933241	0.788946759	0.536	0.474	1	iNKT1
ARL4C	0.001024765	0.4444548	0.691	0.651	1	iNKT1
IER2	0.001097215	0.766352898	0.588	0.554	1	iNKT1
RAB8A	0.001141153	0.615679346	0.485	0.394	1	iNKT1
PTPN18	0.001310512	0.343560242	0.938	0.966	1	iNKT1
NEAT1	0.001388678	0.788639951	0.454	0.36	1	iNKT1
IER5	0.001436742	0.41920942	0.639	0.571	1	iNKT1
ATF4	0.002005378	0.550132323	0.433	0.331	1	iNKT1
LRRFIP1	0.002007962	0.583507372	0.299	0.171	1	iNKT1
HMGB2	0.0022514	0.665374482	0.68	0.674	1	iNKT1
SHISA5	0.002367814	0.303282539	1	0.983	1	iNKT1
MYL6	0.002444726	0.343157858	0.959	0.989	1	iNKT1
ST3GAL6	0.002982575	0.383517583	0.258	0.12	1	iNKT1
IL2RG	0.003522842	0.377415516	0.763	0.766	1	iNKT1
UBC	0.003591995	0.509561793	0.835	0.846	1	iNKT1
STX16	0.003808238	0.453657533	0.351	0.234	1	iNKT1
PCBP2	0.003917134	0.416756696	0.732	0.754	1	iNKT1
SSH2	0.005137632	0.433952343	0.289	0.171	1	iNKT1
LAMB3	0.005201411	0.506794364	0.258	0.143	1	iNKT1
SNX5	0.005719558	0.524049945	0.474	0.417	1	iNKT1
TRA2B	0.005721475	0.403010989	0.753	0.829	1	iNKT1
JAK1	0.005982138	0.52817586	0.546	0.514	1	iNKT1
NPM3	0.007275144	0.489256195	0.546	0.503	1	iNKT1
AU020206	0.007302183	0.427678001	0.412	0.326	1	iNKT1
YWHAQ	0.007571655	0.456889026	0.485	0.446	1	iNKT1
IFI203	0.007768312	0.447794521	0.381	0.286	1	iNKT1
AB124611	0.008687632	0.463116315	0.258	0.154	1	iNKT1
PTP4A2	0.008893111	0.326030945	0.629	0.594	1	iNKT1
RASGRP2	0.00916903	0.422960481	0.278	0.171	1	iNKT1
TNFRSF18	0.009201298	0.577057104	0.402	0.326	1	iNKT1
PEA15A	0.009557416	0.468596208	0.34	0.246	1	iNKT1
CALM1	0.009907436	0.314849556	0.856	0.88	1	iNKT1
RPL10A	1.23E-25	0.494039949	1	1	3.52E-21	iNKT2
RPL15	1.71E-20	0.477582359	1	0.993	4.91E-16	iNKT2
GM8730	5.81E-20	0.476881009	1	1	1.67E-15	iNKT2
RPL28	8.06E-20	0.529821687	1	1	2.31E-15	iNKT2
RPS18	3.96E-19	0.351225294	1	1	1.14E-14	iNKT2
RPLP0	4.37E-19	0.445261931	1	1	1.25E-14	iNKT2
GM10260	1.02E-18	0.381394363	1	1	2.92E-14	iNKT2
RPL6	1.64E-17	0.385141465	1	1	4.70E-13	iNKT2
RPS26	1.90E-17	0.445393472	1	1	5.44E-13	iNKT2
RPS18-PS3	3.37E-17	0.395979097	1	1	9.68E-13	iNKT2
RPS6	4.91E-17	0.343219657	1	1	1.41E-12	iNKT2
IL4	5.63E-17	0.921297472	0.542	0.064	1.62E-12	iNKT2
RPS9	1.19E-16	0.337859316	1	1	3.42E-12	iNKT2
RPL4	1.20E-16	0.384037227	1	1	3.44E-12	iNKT2
RPL3	1.25E-16	0.405493669	1	0.993	3.60E-12	iNKT2
RPL36A	1.80E-16	0.452970092	1	1	5.17E-12	iNKT2
RPS8	2.12E-16	0.375882132	1	1	6.07E-12	iNKT2
RPL6L	8.16E-16	0.423975512	1	1	2.34E-11	iNKT2
RPL35	1.06E-15	0.404816705	1	1	3.03E-11	iNKT2
RPS20	2.86E-15	0.416341113	1	1	8.21E-11	iNKT2
RPS26-PS1	4.09E-15	0.494934526	1	0.993	1.17E-10	iNKT2
PHGDH	1.77E-14	1.049201443	0.748	0.27	5.09E-10	iNKT2
RPS15A	1.16E-13	0.286919164	1	1	3.32E-09	iNKT2
RPL32	1.78E-13	0.279222815	1	1	5.10E-09	iNKT2
RPS12-PS3	2.69E-13	0.419093244	1	1	7.72E-09	iNKT2
NPEPL1	2.71E-13	0.726703913	0.55	0.106	7.77E-09	iNKT2
GM2000	4.87E-13	0.406134956	1	1	1.40E-08	iNKT2
LBH	4.95E-13	0.846724759	0.885	0.447	1.42E-08	iNKT2
RPL12	6.65E-13	0.360166541	1	1	1.91E-08	iNKT2
EEF1B2	8.01E-13	0.484396364	1	0.957	2.30E-08	iNKT2
GM10709	8.20E-13	0.456932026	1	1	2.35E-08	iNKT2
RPL9-PS6	9.12E-13	0.309945447	1	1	2.62E-08	iNKT2
SMPDL3A	1.35E-12	0.852918178	0.908	0.461	3.87E-08	iNKT2
RPS12	2.52E-12	0.372369982	1	1	7.24E-08	iNKT2
RPSA	2.64E-12	0.341142156	1	1	7.56E-08	iNKT2
CD4	4.79E-12	0.707026088	0.366	0.028	1.37E-07	iNKT2
RPL9	5.03E-12	0.27240435	1	1	1.44E-07	iNKT2
RPS11	6.04E-12	0.267348086	1	1	1.73E-07	iNKT2
RPS3A1	1.11E-11	0.252835355	1	1	3.18E-07	iNKT2
RPL7	1.49E-11	0.308726257	1	1	4.27E-07	iNKT2
GM9493	2.32E-11	0.284944386	1	1	6.66E-07	iNKT2
RPS4X	2.42E-11	0.279119905	1	1	6.95E-07	iNKT2
IZUMO1R	1.00E-10	1.007689614	0.55	0.156	2.87E-06	iNKT2
RPS19	1.91E-10	0.268331464	1	1	5.49E-06	iNKT2
PTMS	2.73E-10	0.600419845	0.542	0.135	7.85E-06	iNKT2
RPS2	2.75E-10	0.332073096	1	0.993	7.88E-06	iNKT2
RPL29	3.03E-10	0.480726974	1	0.965	8.70E-06	iNKT2
RPS17	3.03E-10	0.304355397	1	1	8.70E-06	iNKT2
IL6RA	7.48E-10	0.674721247	0.351	0.05	2.14E-05	iNKT2
TESC	1.28E-09	0.646338643	0.427	0.092	3.66E-05	iNKT2
SUPT4A	2.35E-09	0.666804518	0.954	0.617	6.75E-05	iNKT2
RPL31	3.33E-09	0.298855324	1	1	9.55E-05	iNKT2
ZFOS1	7.49E-09	0.679159319	0.893	0.511	0.000214771	iNKT2
GNB2L1	8.48E-09	0.325720395	1	0.986	0.000243249	iNKT2
LEF1	1.33E-08	0.578377007	0.435	0.106	0.00038162	iNKT2
EEF1G	1.36E-08	0.423632546	1	0.993	0.000389981	iNKT2
ATXN10	1.71E-08	0.434268215	0.45	0.106	0.000490489	iNKT2
RPL14	2.04E-08	0.258886266	1	1	0.000586373	iNKT2
TSPAN32	3.27E-08	0.636879423	0.672	0.277	0.000937368	iNKT2
NPM1	4.51E-08	0.477240989	0.992	0.922	0.001293742	iNKT2
CDH13	6.62E-08	0.39902144	0.328	0.057	0.001899861	iNKT2
SOX4	9.61E-08	0.490698118	0.267	0.035	0.002757327	iNKT2
SATB1	1.42E-07	0.647376326	0.863	0.539	0.004079306	iNKT2
GM18025	1.48E-07	0.549745454	0.824	0.44	0.004246135	iNKT2
GM6133	1.63E-07	0.261443549	1	1	0.004676245	iNKT2
1700097N02RIK	1.85E-07	0.676234204	0.664	0.319	0.005305131	iNKT2
ZBTB16	2.00E-07	0.509949001	0.595	0.22	0.005728487	iNKT2
ICOS	2.61E-07	0.416717492	0.84	0.411	0.007492671	iNKT2
GM10020	2.87E-07	0.538423738	0.985	0.851	0.008243155	iNKT2
SLAMF6	3.35E-07	0.408690755	0.412	0.113	0.009622208	iNKT2
GM10263	4.97E-07	0.296775177	1	1	0.014260561	iNKT2
UGCG	9.06E-07	0.423087428	0.84	0.433	0.025987822	iNKT2
LIMD2	1.06E-06	0.40774573	0.985	0.858	0.030337331	iNKT2
FYB	1.19E-06	0.368298583	0.687	0.312	0.034259915	iNKT2
MIR142HG	1.35E-06	0.370822933	0.29	0.057	0.038711754	iNKT2
ST8SIA6	1.76E-06	0.401284412	0.282	0.057	0.050359425	iNKT2
MMD	2.77E-06	0.43398337	0.412	0.135	0.079443114	iNKT2
CUX1	3.10E-06	0.373548509	0.374	0.113	0.08895137	iNKT2
FAM3C	3.64E-06	0.445602062	0.496	0.191	0.104301111	iNKT2
SH2D1A	4.15E-06	0.447326428	0.702	0.319	0.119020962	iNKT2
GM6525	4.27E-06	0.32709114	0.382	0.113	0.122518053	iNKT2
ASAP1	4.72E-06	0.420089329	0.389	0.128	0.135289202	iNKT2
IPCEF1	4.86E-06	0.394967756	0.511	0.206	0.139394294	iNKT2
PABPC1	4.87E-06	0.329149132	0.992	0.957	0.139867971	iNKT2
AGFG1	5.87E-06	0.387360962	0.282	0.064	0.168315097	iNKT2
GDI2	6.32E-06	0.506818432	0.916	0.603	0.181475047	iNKT2
SOX13	6.53E-06	0.357627039	0.305	0.078	0.187315384	iNKT2
EEF2	6.90E-06	0.307678936	1	0.993	0.197937222	iNKT2
TOMM20	7.37E-06	0.476358752	0.885	0.617	0.211557243	iNKT2
PDE3B	8.11E-06	0.473968297	0.435	0.163	0.232738554	iNKT2
GM3550	1.48E-05	0.426081846	0.901	0.582	0.425505775	iNKT2
PHF11B	1.61E-05	0.31794388	0.405	0.142	0.461116798	iNKT2
NME2	2.04E-05	0.369964008	0.641	0.305	0.58543403	iNKT2
PHLDA1	2.11E-05	0.335588743	0.252	0.057	0.606071627	iNKT2
PRDX2	2.37E-05	0.422061568	0.55	0.241	0.680260358	iNKT2
NDUFC2	2.73E-05	0.409486531	0.58	0.277	0.78264179	iNKT2
SLFN1	3.07E-05	0.383684784	0.45	0.184	0.880910086	iNKT2
CHN2	3.49E-05	0.404751537	0.374	0.135	1	iNKT2
SLC25A5	4.07E-05	0.402877744	0.977	0.823	1	iNKT2
RPL7A-PS5	4.19E-05	0.312749808	1	0.929	1	iNKT2
BZW2	4.20E-05	0.328620664	0.588	0.27	1	iNKT2
CCR2	4.57E-05	0.331624938	0.588	0.27	1	iNKT2
MAP4K4	4.58E-05	0.310097857	0.336	0.106	1	iNKT2
TCRG-C4	5.06E-05	0.511756204	0.756	0.44	1	iNKT2
PIGP	5.28E-05	0.395551841	0.366	0.135	1	iNKT2
BMYC	6.23E-05	0.294467348	0.313	0.099	1	iNKT2
CD247	7.27E-05	0.473630642	0.779	0.475	1	iNKT2
IVNS1ABP	7.51E-05	0.258873865	0.336	0.113	1	iNKT2
NACA	8.18E-05	0.291406328	1	0.979	1	iNKT2
TNFRSF13B	0.000101747	0.27020888	0.282	0.085	1	iNKT2
CHD3	0.000127956	0.35525209	0.71	0.418	1	iNKT2
MRPS6	0.000135376	0.309783723	0.313	0.106	1	iNKT2
BST2	0.000135809	0.470206357	0.534	0.262	1	iNKT2
HSPD1	0.000153842	0.335118451	0.496	0.234	1	iNKT2
STAT1	0.000157303	0.467135496	0.634	0.369	1	iNKT2
TOX	0.000162099	0.321069349	0.458	0.206	1	iNKT2
EIF3F	0.000222768	0.285331142	1	0.915	1	iNKT2
HSP90AB1	0.000255112	0.277513637	0.992	0.908	1	iNKT2
PLEKHO1	0.000257188	0.270890658	0.252	0.078	1	iNKT2
PSME1	0.000263222	0.294143239	0.901	0.624	1	iNKT2
AKR1B3	0.000327399	0.398825883	0.634	0.369	1	iNKT2
NAP1L1	0.000365449	0.424822245	0.649	0.383	1	iNKT2
ID3	0.000380422	0.346522708	0.496	0.248	1	iNKT2
XIST	0.000416872	0.348454159	0.969	0.83	1	iNKT2
YWHAE	0.000418369	0.364711159	0.55	0.291	1	iNKT2
MDH2	0.000466326	0.276841088	0.794	0.461	1	iNKT2
PSMD11	0.000478906	0.25309053	0.359	0.142	1	iNKT2
ISG15	0.000498598	0.25775413	0.366	0.163	1	iNKT2
MRPL42	0.000571051	0.250058721	0.351	0.142	1	iNKT2
PPP1R15A	0.000609039	0.306972967	0.473	0.227	1	iNKT2
TCF7	0.00064951	0.305379592	0.664	0.355	1	iNKT2
VPS36	0.00069562	0.26307004	0.305	0.121	1	iNKT2
CMC1	0.000707074	0.278823697	0.542	0.262	1	iNKT2
GM17541	0.000790064	0.281998139	0.985	0.851	1	iNKT2
UBE2R2	0.001049631	0.274493548	0.458	0.22	1	iNKT2
PRKCA	0.001108999	0.254488283	0.374	0.17	1	iNKT2
RPL7A-PS3	0.001128511	0.25599588	0.336	0.142	1	iNKT2
FAM162A	0.001134508	0.364309115	0.542	0.291	1	iNKT2
GAR1	0.001146748	0.302786695	0.366	0.163	1	iNKT2
GNL1	0.001157255	0.2577343	0.321	0.135	1	iNKT2
RABGGTB	0.001316667	0.29286685	0.313	0.135	1	iNKT2
TTC3	0.001367012	0.264570744	0.328	0.142	1	iNKT2
GM10116	0.001860146	0.332212842	0.84	0.674	1	iNKT2
EIF3I	0.001926503	0.28135632	0.878	0.645	1	iNKT2
NFKBIA	0.002322103	0.37458359	0.748	0.546	1	iNKT2
SAMHD1	0.0024065	0.450474991	0.359	0.177	1	iNKT2
ST13	0.002516689	0.267440265	0.748	0.475	1	iNKT2
TRBC2	0.002682327	0.26830509	1	0.979	1	iNKT2
CTSS	0.002732487	0.288172272	0.588	0.319	1	iNKT2
TUBA1B	0.002803926	0.253005866	0.656	0.418	1	iNKT2
TAF1D	0.003410303	0.255789845	0.542	0.298	1	iNKT2
SEPW1	0.003531325	0.268049009	0.954	0.773	1	iNKT2
GLRX5	0.003692753	0.269971912	0.466	0.248	1	iNKT2
CMTM7	0.003829244	0.404556936	0.748	0.496	1	iNKT2
RNF138	0.00445136	0.25308839	0.412	0.206	1	iNKT2
EIF3K	0.004888432	0.252881544	0.924	0.723	1	iNKT2
ATP5F1	0.005171179	0.254881166	0.802	0.525	1	iNKT2
GM5786	0.007681817	0.298295274	0.679	0.461	1	iNKT2
GM26917	0.009491517	0.264599472	0.916	0.73	1	iNKT2
PXDC1	7.91E-44	2.068843612	0.75	0	2.27E-39	iNKT17
SDC1	5.62E-41	1.872589186	0.705	0	1.61E-36	iNKT17
BLK	2.38E-40	2.466906962	0.795	0.026	6.82E-36	iNKT17
IL1R1	1.24E-28	1.30585012	0.5	0	3.55E-24	iNKT17
EMB	6.48E-28	1.653421701	0.841	0.127	1.86E-23	iNKT17
TMEM176B	2.37E-27	1.620062577	0.545	0.013	6.81E-23	iNKT17
RORC	3.26E-26	1.297947485	0.545	0.018	9.35E-22	iNKT17
LGALS3	4.26E-26	2.851906658	1	0.43	1.22E-21	iNKT17
AVPI1	1.17E-24	1.432244895	0.455	0.004	3.36E-20	iNKT17
FAM83A	1.27E-23	1.203610199	0.5	0.018	3.63E-19	iNKT17
5830411N06RIK	2.37E-23	1.695920736	0.477	0.013	6.81E-19	iNKT17
IGF1R	3.15E-23	1.264526704	0.455	0.009	9.03E-19	iNKT17
LRRC17	5.35E-22	1.024263984	0.455	0.013	1.54E-17	iNKT17
SERPINB1A	7.96E-21	1.154770541	0.364	0	2.29E-16	iNKT17
AQP3	2.07E-20	1.09878479	0.5	0.031	5.93E-16	iNKT17
PDCD1	4.54E-20	1.757053768	0.818	0.224	1.30E-15	iNKT17
TMEM176A	9.27E-20	1.65427242	0.477	0.031	2.66E-15	iNKT17
RAMP1	2.81E-19	1.56109339	1	0.702	8.06E-15	iNKT17
LMO4	1.15E-18	2.348513362	0.818	0.263	3.31E-14	iNKT17
PLIN3	2.75E-16	1.15879721	0.5	0.061	7.89E-12	iNKT17
COMT	9.98E-16	1.401268094	0.682	0.184	2.86E-11	iNKT17
ASCL1	1.41E-15	0.970935899	0.318	0.009	4.05E-11	iNKT17
TNFRSF25	1.42E-15	0.892271711	0.409	0.031	4.07E-11	iNKT17
S100A11	1.08E-14	0.909545603	1	0.987	3.10E-10	iNKT17
IL23R	1.50E-14	0.739216046	0.25	0	4.29E-10	iNKT17
1700012B07RIK	1.50E-14	0.667700926	0.25	0	4.29E-10	iNKT17
VAX2	1.96E-14	0.702353338	0.273	0.004	5.62E-10	iNKT17
REXO2	2.88E-14	1.361598035	0.909	0.434	8.27E-10	iNKT17
AP3S1	2.91E-14	1.195556962	0.705	0.206	8.36E-10	iNKT17
NAV2	1.34E-13	1.103624684	0.5	0.079	3.83E-09	iNKT17
CXCR6	6.43E-13	1.441769645	0.864	0.377	1.85E-08	iNKT17
SOCS3	6.79E-13	0.958020042	0.432	0.053	1.95E-08	iNKT17
TIMP2	3.01E-12	1.170256796	0.864	0.452	8.65E-08	iNKT17
ST3GAL3	3.26E-12	0.573216005	0.273	0.013	9.34E-08	iNKT17
TNS4	4.56E-12	0.577736543	0.273	0.013	1.31E-07	iNKT17
AI467606	4.79E-12	1.22896366	0.614	0.162	1.38E-07	iNKT17
IL17RE	5.20E-12	0.667034178	0.25	0.009	1.49E-07	iNKT17
CST3	6.05E-12	1.142346369	0.909	0.496	1.74E-07	iNKT17
ST6GALNAC3	6.71E-12	1.031461322	0.568	0.127	1.92E-07	iNKT17
UCP2	6.71E-12	1.140311665	1	0.794	1.93E-07	iNKT17
MT-CO3	1.25E-11	0.455245395	1	1	3.58E-07	iNKT17
PRELID2	3.01E-11	0.974468911	0.409	0.066	8.65E-07	iNKT17
GPX1	4.67E-11	1.323150267	0.886	0.522	1.34E-06	iNKT17
9530034E10RIK	5.11E-11	0.675860165	0.273	0.018	1.47E-06	iNKT17
SEPP1	6.17E-11	1.274242199	0.477	0.11	1.77E-06	iNKT17
S100A10	7.73E-11	0.885722692	1	0.969	2.22E-06	iNKT17
IL7R	1.34E-10	0.95867403	1	0.732	3.84E-06	iNKT17
NCOA7	1.47E-10	0.902517231	0.364	0.053	4.23E-06	iNKT17
ARL6IP1	2.97E-10	1.037465191	0.909	0.57	8.51E-06	iNKT17
LYSMD2	3.23E-10	1.00091299	0.568	0.18	9.26E-06	iNKT17
IKZF3	4.16E-10	1.055862415	0.591	0.193	1.19E-05	iNKT17
MAF	5.89E-10	1.003433056	0.841	0.395	1.69E-05	iNKT17
ZNRF1	1.26E-09	1.008749358	0.864	0.443	3.62E-05	iNKT17
THY1	1.35E-09	1.143084466	0.318	0.044	3.88E-05	iNKT17
PI4K2A	1.67E-09	0.614933067	0.318	0.044	4.80E-05	iNKT17
NIPAL1	1.73E-09	0.506943006	0.273	0.026	4.97E-05	iNKT17
SPTSSA	1.76E-09	1.223760581	0.864	0.614	5.04E-05	iNKT17
RINL	1.76E-09	0.81713378	0.909	0.513	5.05E-05	iNKT17
MARVELD1	2.12E-09	0.815451811	0.318	0.044	6.07E-05	iNKT17
ZFP36L1	3.54E-09	1.159185216	0.864	0.504	0.000101608	iNKT17
SLA	4.30E-09	0.901529621	0.545	0.162	0.000123307	iNKT17
GM2A	4.76E-09	1.199587616	0.5	0.145	0.000136693	iNKT17
ELK3	4.83E-09	1.02819876	0.568	0.202	0.000138563	iNKT17
ID2	7.40E-09	0.813653018	1	0.912	0.000212324	iNKT17
RARG	7.99E-09	0.969081832	0.5	0.145	0.000229229	iNKT17
SEC11C	1.01E-08	1.054284188	0.705	0.32	0.000289304	iNKT17
KLRB1C	1.16E-08	1.18526886	0.614	0.211	0.000332134	iNKT17
MT-CYTB	1.99E-08	0.428121427	1	0.996	0.000570606	iNKT17
SUB1	2.05E-08	0.771248244	1	0.912	0.000587903	iNKT17
PRR13	2.10E-08	0.874752292	0.841	0.548	0.00060223	iNKT17
PIM2	2.64E-08	0.579565512	0.295	0.044	0.000758497	iNKT17
WBP1	2.85E-08	0.751961018	0.409	0.096	0.000816853	iNKT17
BCL2A1B	3.64E-08	0.869419577	0.864	0.526	0.001043135	iNKT17
SMOX	3.91E-08	0.714339554	0.386	0.083	0.00112102	iNKT17
IL18R1	4.09E-08	0.816125327	0.727	0.342	0.001173138	iNKT17
TNFSF14	4.53E-08	0.636974819	0.455	0.114	0.001300136	iNKT17
ICOS	9.84E-08	1.01206575	0.864	0.57	0.002822202	iNKT17
CD84	1.35E-07	1.001668413	0.659	0.307	0.00387433	iNKT17
RGS10	1.41E-07	1.046164513	0.818	0.583	0.004046977	iNKT17
CAPG	1.62E-07	0.741482962	1	0.82	0.00463501	iNKT17
ABHD8	1.62E-07	0.881418418	0.659	0.338	0.00463664	iNKT17
CD47	1.95E-07	0.96862832	0.841	0.579	0.005608039	iNKT17
RGCC	1.98E-07	0.898787585	0.591	0.25	0.005684239	iNKT17
CNBP	2.06E-07	0.752035362	0.977	0.807	0.005920078	iNKT17
FAM20A	2.09E-07	0.669274312	0.273	0.044	0.006006126	iNKT17
PON2	3.18E-07	0.6651946	0.477	0.149	0.009131308	iNKT17
SPCS2	3.46E-07	0.841145959	0.841	0.588	0.009940719	iNKT17
RASGRP1	3.60E-07	0.975919331	0.455	0.149	0.01031575	iNKT17
ACOT9	4.06E-07	0.682497695	0.318	0.066	0.011650664	iNKT17
MIF4GD	4.14E-07	0.54714788	0.318	0.061	0.011865251	iNKT17
MT-ATP6	4.77E-07	0.31617231	1	1	0.013692618	iNKT17
TMEM64	5.23E-07	0.869451982	0.659	0.32	0.015016234	iNKT17
H2AFZ	6.15E-07	0.697777109	0.841	0.658	0.017657034	iNKT17
RBL2	7.16E-07	0.660807091	0.455	0.149	0.020541002	iNKT17
LY6A	7.96E-07	1.41674224	0.773	0.531	0.022830245	iNKT17
OAZ1	8.20E-07	0.519609757	1	0.991	0.023522239	iNKT17
CD247	1.12E-06	0.848449974	0.864	0.575	0.032024112	iNKT17
MT-ND1	1.20E-06	0.380656003	1	1	0.034500962	iNKT17
ITGB3	1.60E-06	0.787571731	0.341	0.092	0.045900576	iNKT17
TIMM13	1.92E-06	0.666008403	0.864	0.553	0.055063033	iNKT17
TCRG-C1	1.92E-06	0.968538837	0.727	0.404	0.055112857	iNKT17
UBL5	1.99E-06	0.628640387	0.977	0.86	0.05699038	iNKT17
CCR10	3.36E-06	1.278468576	0.591	0.298	0.096545589	iNKT17
UBE2E3	3.44E-06	0.535068377	0.273	0.057	0.098820939	iNKT17
CAMK2D	4.14E-06	0.762904482	0.455	0.167	0.118667146	iNKT17
SERF2	4.16E-06	0.414680701	1	0.978	0.119480319	iNKT17
ARL5C	4.19E-06	0.556584495	0.273	0.061	0.120121533	iNKT17
TEX264	4.30E-06	0.722095114	0.545	0.25	0.123258937	iNKT17
LAPTM5	4.62E-06	0.585549241	0.977	0.908	0.132658513	iNKT17
MAP3K11	5.57E-06	0.468354885	0.25	0.048	0.159672456	iNKT17
MT-CO1	6.24E-06	0.330851549	1	1	0.178926197	iNKT17
F2R	6.43E-06	0.717929835	0.659	0.316	0.184562555	iNKT17
FKBP1A	6.53E-06	0.685602221	0.909	0.693	0.18743893	iNKT17
TMEM50A	8.11E-06	0.713020124	0.841	0.632	0.232631345	iNKT17
SAT1	8.26E-06	0.984593692	0.659	0.39	0.236862019	iNKT17
CD3E	9.13E-06	0.527118359	1	0.952	0.262057173	iNKT17
PTPRCAP	1.29E-05	0.520137716	0.977	0.974	0.371020537	iNKT17
MT-CO2	1.35E-05	0.341218807	1	0.996	0.387391411	iNKT17
RBX1	1.47E-05	0.62339723	0.841	0.697	0.421280887	iNKT17
MT-ND4	1.51E-05	0.460042791	1	0.996	0.434293078	iNKT17
TOR1AIP1	1.52E-05	0.688719608	0.477	0.197	0.437127693	iNKT17
ARHGAP30	1.77E-05	0.739359799	0.614	0.351	0.508836879	iNKT17
SH2D2A	1.81E-05	0.548476742	0.591	0.298	0.519708981	iNKT17
MSRA	2.48E-05	0.533894227	0.364	0.127	0.711892003	iNKT17
PSAP	2.63E-05	0.762718988	0.705	0.465	0.753267406	iNKT17
9130401M01RIK	2.99E-05	0.517384531	0.318	0.096	0.85661402	iNKT17
ST3GAL6	3.08E-05	0.6684216	0.386	0.127	0.884365432	iNKT17
TMEM256	3.20E-05	0.538045962	0.545	0.259	0.918853795	iNKT17
RNF114	3.45E-05	0.53212457	0.727	0.39	0.988467205	iNKT17
TRIB2	3.48E-05	0.474680884	0.25	0.057	0.997078074	iNKT17
CAMK4	3.54E-05	0.684453352	0.409	0.18	1	iNKT17
XBP1	3.60E-05	0.581323876	0.364	0.123	1	iNKT17
TMEM160	3.65E-05	0.551293426	0.795	0.539	1	iNKT17
HMHA1	3.68E-05	0.600856374	0.977	0.754	1	iNKT17
MALAT1	3.78E-05	0.500788317	1	1	1	iNKT17
LAX1	3.79E-05	0.647186273	0.545	0.281	1	iNKT17
CERS4	3.86E-05	0.697724368	0.477	0.219	1	iNKT17
CD3G	4.27E-05	0.521112842	1	0.996	1	iNKT17
SSBP3	4.47E-05	0.738298743	0.432	0.18	1	iNKT17
PPP1R14B	4.56E-05	0.69685372	0.773	0.557	1	iNKT17
CD82	4.74E-05	0.664788111	0.795	0.535	1	iNKT17
IFNGR1	5.17E-05	0.83221565	0.591	0.298	1	iNKT17
RMND5A	5.23E-05	0.430191402	0.25	0.061	1	iNKT17
XIST	5.42E-05	0.487636421	1	0.877	1	iNKT17
NDE1	6.46E-05	0.437115226	0.273	0.075	1	iNKT17
GIPC1	6.90E-05	0.593141264	0.386	0.149	1	iNKT17
LY6E	6.94E-05	0.444577692	1	1	1	iNKT17
NDUFV3	7.54E-05	0.683366911	0.818	0.579	1	iNKT17
NDUFA13	9.15E-05	0.54873243	0.886	0.829	1	iNKT17
CD3D	9.34E-05	0.455951739	1	0.965	1	iNKT17
TSPO	0.000104667	0.544622487	0.932	0.781	1	iNKT17
NCOR1	0.000109219	0.765459601	0.682	0.456	1	iNKT17
BCL2A1A	0.000116072	0.794701131	0.523	0.285	1	iNKT17
AKIRIN2	0.000120309	0.652191549	0.409	0.18	1	iNKT17
GMFG	0.000125268	0.534437116	0.955	0.816	1	iNKT17
VCP	0.00012861	0.662366768	0.568	0.355	1	iNKT17
ARPC4	0.000131949	0.517036001	0.864	0.636	1	iNKT17
TMBIM6	0.000142264	0.590115246	0.886	0.697	1	iNKT17
ERO1L	0.000144442	0.501001282	0.341	0.127	1	iNKT17
UQCRB	0.000144449	0.61678512	0.773	0.601	1	iNKT17
NDUFA2	0.000160455	0.512328232	0.909	0.798	1	iNKT17
UBN1	0.000180085	0.591020004	0.432	0.215	1	iNKT17
TMEM14C	0.000194294	0.527209081	0.614	0.377	1	iNKT17
WDR33	0.000194803	0.36601134	0.25	0.07	1	iNKT17
CFL1	0.000196187	0.375592641	1	0.969	1	iNKT17
MTDH	0.000198625	0.765107444	0.568	0.395	1	iNKT17
CANX	0.000215011	0.67870071	0.682	0.421	1	iNKT17
KDM5A	0.000230615	0.499746709	0.386	0.158	1	iNKT17
ITM2B	0.000237052	0.445320622	1	0.947	1	iNKT17
CYB5A	0.000257317	0.698474545	0.523	0.281	1	iNKT17
NRIP1	0.000272437	0.630880783	0.318	0.118	1	iNKT17
D16ERTD472E	0.000282611	0.487698132	0.318	0.114	1	iNKT17
MANF	0.000282612	0.614955863	0.682	0.465	1	iNKT17
FAM129A	0.000283073	0.683131659	0.523	0.307	1	iNKT17
COX14	0.000305599	0.489727654	0.795	0.566	1	iNKT17
PDIA6	0.000313224	0.796044033	0.523	0.316	1	iNKT17
CLINT1	0.000313474	0.509341799	0.523	0.276	1	iNKT17
CHCHD2	0.000321818	0.408388022	0.932	0.89	1	iNKT17
PDIA4	0.000327789	0.755325431	0.523	0.285	1	iNKT17
UQCR10	0.000330416	0.568173281	0.909	0.697	1	iNKT17
RNH1	0.000335166	0.661480722	0.523	0.32	1	iNKT17
GDPD3	0.000336668	0.700462759	0.909	0.763	1	iNKT17
TRBC2	0.000403857	0.400082386	1	0.987	1	iNKT17
SIGMAR1	0.000408782	0.426670676	0.25	0.079	1	iNKT17
ID3	0.00041815	0.856866068	0.568	0.329	1	iNKT17
RAC1	0.000457372	0.607862636	0.75	0.539	1	iNKT17
B930036N10RIK	0.000466893	0.462326966	0.341	0.123	1	iNKT17
AP1S1	0.000468848	0.551017337	0.455	0.25	1	iNKT17
METAP2	0.000488097	0.495946465	0.591	0.346	1	iNKT17
OSBPL5	0.00049537	0.376520836	0.295	0.101	1	iNKT17
FKBP3	0.000500257	0.647534897	0.682	0.509	1	iNKT17
SDF2L1	0.000504278	0.653339691	0.477	0.259	1	iNKT17
AP2M1	0.000504987	0.448389886	0.636	0.399	1	iNKT17
AHSA1	0.000505406	0.48294337	0.523	0.281	1	iNKT17
CREG1	0.000513973	0.552200813	0.409	0.197	1	iNKT17
PLEKHB2	0.000563954	0.516842927	0.25	0.079	1	iNKT17
MAF1	0.000569781	0.482965291	0.545	0.307	1	iNKT17
COMMD4	0.000622711	0.536018977	0.523	0.294	1	iNKT17
SPCS1	0.000623614	0.539474756	0.705	0.544	1	iNKT17
SAMM50	0.000638803	0.50177627	0.409	0.193	1	iNKT17
SLC19A1	0.000651279	0.278698275	0.25	0.079	1	iNKT17
TRMT1	0.000664529	0.496944813	0.318	0.123	1	iNKT17
PARK7	0.000667679	0.488773092	0.841	0.658	1	iNKT17
MLEC	0.000695214	0.703671603	0.409	0.211	1	iNKT17
CABIN1	0.000707663	0.397936649	0.273	0.092	1	iNKT17
DCAF8	0.000723813	0.459561767	0.318	0.127	1	iNKT17
PSMB7	0.000733713	0.509142813	0.568	0.355	1	iNKT17
PIN4	0.000759946	0.577031628	0.455	0.246	1	iNKT17
RTFDC1	0.000767595	0.431258418	0.5	0.276	1	iNKT17
SSR2	0.000796044	0.426014536	0.659	0.421	1	iNKT17
SMDT1	0.000821933	0.446852336	0.795	0.614	1	iNKT17
STRA13	0.000825615	0.493377675	0.636	0.408	1	iNKT17
PYCARD	0.000832795	0.516082378	0.75	0.496	1	iNKT17
TOP2B	0.000843713	0.50942691	0.477	0.254	1	iNKT17
ARFGAP2	0.000876734	0.496376478	0.568	0.329	1	iNKT17
OCIAD1	0.000885801	0.561126321	0.614	0.408	1	iNKT17
PPP2R4	0.000921479	0.509056818	0.455	0.241	1	iNKT17
LCP1	0.00095009	0.457849826	0.841	0.636	1	iNKT17
HCLS1	0.000962484	0.724598841	0.591	0.377	1	iNKT17
SNX4	0.001005602	0.465055696	0.341	0.145	1	iNKT17
BIN3	0.001019291	0.418570718	0.386	0.184	1	iNKT17
PSMA3	0.001063549	0.480343309	0.727	0.535	1	iNKT17
PGLS	0.001158418	0.549142991	0.727	0.487	1	iNKT17
PPIB	0.001182886	0.459968807	0.886	0.776	1	iNKT17
TRAC	0.001207179	0.604020855	0.932	0.816	1	iNKT17
SLC39A7	0.001216093	0.459957663	0.341	0.154	1	iNKT17
ISCU	0.00123089	0.395652067	0.545	0.329	1	iNKT17
OAS1A	0.001252599	0.357487978	0.25	0.088	1	iNKT17
TSC22D4	0.001252814	0.422570317	0.636	0.456	1	iNKT17
GRK6	0.00127434	0.500394622	0.432	0.237	1	iNKT17
LY6G5B	0.001276183	0.508993222	0.295	0.118	1	iNKT17
ZAP70	0.00129699	0.582638403	0.727	0.522	1	iNKT17
SMAP2	0.001387498	0.468811361	0.386	0.18	1	iNKT17
SSNA1	0.001400105	0.572612101	0.5	0.311	1	iNKT17
HNRNPK	0.001413193	0.558317579	0.818	0.697	1	iNKT17
YPEL3	0.001422269	0.690313519	0.818	0.684	1	iNKT17
HIGD2A	0.001422476	0.462917063	0.659	0.461	1	iNKT17
TAX1BP1	0.001442606	0.58008091	0.432	0.228	1	iNKT17
NDUFS4	0.001458807	0.541817669	0.614	0.434	1	iNKT17
SSR4	0.001518297	0.485485769	0.841	0.689	1	iNKT17
S100A4	0.001525992	1.105041719	0.432	0.219	1	iNKT17
HEXA	0.001529001	0.497457244	0.295	0.127	1	iNKT17
CLIC1	0.001550391	0.389516772	0.977	0.838	1	iNKT17
CD53	0.001616821	0.604292611	0.727	0.667	1	iNKT17
NUP210	0.001696109	0.476300896	0.25	0.092	1	iNKT17
NOLC1	0.00170012	0.388458578	0.341	0.149	1	iNKT17
GTF2B	0.001701396	0.553755867	0.341	0.167	1	iNKT17
CDK2AP2	0.001734611	0.581361651	0.864	0.754	1	iNKT17
MAST3	0.001784777	0.429383879	0.25	0.092	1	iNKT17
PSEN2	0.001856978	0.443118291	0.364	0.175	1	iNKT17
TIMM22	0.00186948	0.376651277	0.318	0.136	1	iNKT17
CHMP2A	0.00193289	0.447006895	0.636	0.408	1	iNKT17
IFI27	0.001944855	0.57948553	0.636	0.443	1	iNKT17
FAM102A	0.001950107	0.609447836	0.455	0.272	1	iNKT17
DNAJC3	0.001986534	0.486567617	0.5	0.289	1	iNKT17
HMG20B	0.002009927	0.324401631	0.295	0.118	1	iNKT17
PRDX6	0.002141552	0.557974084	0.909	0.776	1	iNKT17
SIN3B	0.002144344	0.421679022	0.568	0.355	1	iNKT17
EIF4E	0.002144678	0.481432546	0.318	0.154	1	iNKT17
PRPF19	0.002170371	0.431760691	0.386	0.193	1	iNKT17
PTPN7	0.002173141	0.500940524	0.75	0.535	1	iNKT17
TMEM123	0.002259554	0.385465779	0.432	0.224	1	iNKT17
UBFD1	0.00233191	0.486089128	0.341	0.162	1	iNKT17
FYN	0.002362658	0.538071784	0.455	0.259	1	iNKT17
ICAM2	0.002391524	0.390158545	0.273	0.11	1	iNKT17
TRGV2	0.002417056	0.440808862	0.273	0.114	1	iNKT17
PSMB3	0.00243006	0.453090625	0.773	0.605	1	iNKT17
GM19585	0.002438178	0.604064332	0.318	0.14	1	iNKT17
BIRC6	0.002494732	0.40046963	0.409	0.215	1	iNKT17
LPCAT3	0.002561398	0.402758334	0.295	0.127	1	iNKT17
CBX6	0.002708439	0.378257121	0.25	0.096	1	iNKT17
PIGS	0.002718445	0.371055846	0.295	0.123	1	iNKT17
35673	0.002815238	0.377654946	0.864	0.789	1	iNKT17
MTHFS	0.00284188	0.485305079	0.409	0.228	1	iNKT17
ACTR3	0.002861217	0.384473254	0.864	0.715	1	iNKT17
LTB	0.002909381	0.510910429	0.932	0.925	1	iNKT17
NDUFS2	0.002930647	0.470988709	0.591	0.399	1	iNKT17
MINOS1	0.002941308	0.465720842	0.818	0.746	1	iNKT17
HSP90B1	0.002971078	0.704746899	0.636	0.5	1	iNKT17
FXYD5	0.003005716	0.332082724	1	0.978	1	iNKT17
UBE2E1	0.003059574	0.456885262	0.523	0.338	1	iNKT17
WDR1	0.003148123	0.481463343	0.591	0.399	1	iNKT17
PSMB8	0.003159844	0.331598048	0.977	0.934	1	iNKT17
MYH9	0.003207798	0.388663699	0.614	0.404	1	iNKT17
FIS1	0.003218372	0.499270811	0.795	0.706	1	iNKT17
FRYL	0.00330502	0.420689986	0.364	0.18	1	iNKT17
CDC42EP3	0.003311564	0.364956387	0.455	0.232	1	iNKT17
GATAD2B	0.00349977	0.451662471	0.432	0.246	1	iNKT17
TRAPPC2L	0.003615991	0.410336711	0.455	0.259	1	iNKT17
1600014C10RIK	0.003638621	0.768461577	0.659	0.434	1	iNKT17
OSER1	0.003672199	0.438225386	0.432	0.237	1	iNKT17
LAT	0.003683158	0.58453388	0.818	0.737	1	iNKT17
MAPKAPK3	0.003713002	0.423237339	0.273	0.114	1	iNKT17
COX10	0.003713002	0.360560722	0.273	0.114	1	iNKT17
PRDX1	0.003751088	0.51788468	0.795	0.654	1	iNKT17
NDUFAF4	0.003818596	0.458361986	0.295	0.136	1	iNKT17
ITGAL	0.003823498	0.526141716	0.659	0.482	1	iNKT17
DEF6	0.003855301	0.308849675	0.545	0.32	1	iNKT17
PTMA	0.003856162	0.29703082	1	0.996	1	iNKT17
FERMT3	0.003862127	0.455371323	0.545	0.364	1	iNKT17
N6AMT2	0.003865528	0.408811821	0.386	0.197	1	iNKT17
SIRT2	0.003890116	0.400420875	0.432	0.232	1	iNKT17
SRSF3	0.003891378	0.391280479	0.75	0.579	1	iNKT17
HNRNPA2B1	0.004068913	0.44377579	0.773	0.697	1	iNKT17
RASSF2	0.004069363	0.405243075	0.409	0.219	1	iNKT17
ARF6	0.004102796	0.515230966	0.636	0.465	1	iNKT17
RILPL2	0.004165325	0.847478165	0.409	0.237	1	iNKT17
CTSE	0.004190371	0.4651589	0.477	0.289	1	iNKT17
NUDT16L1	0.004201667	0.418259182	0.364	0.184	1	iNKT17
SNRNP70	0.004232615	0.42170002	0.432	0.25	1	iNKT17
IL16	0.004234063	0.340012241	0.5	0.294	1	iNKT17
GALNT1	0.004257776	0.439416697	0.364	0.18	1	iNKT17
PSMD10	0.004284467	0.377046118	0.273	0.114	1	iNKT17
CALM1	0.004302896	0.407916362	0.955	0.855	1	iNKT17
BECN1	0.004383189	0.452734178	0.409	0.237	1	iNKT17
CDIPT	0.004405141	0.63554505	0.477	0.285	1	iNKT17
ITPA	0.004480809	0.340351382	0.273	0.118	1	iNKT17
1300002E11RIK	0.004510912	0.342929471	0.318	0.149	1	iNKT17
RAB11A	0.004523864	0.414659695	0.432	0.25	1	iNKT17
ARHGEF1	0.004534616	0.315467462	0.955	0.785	1	iNKT17
RHOA	0.004550236	0.407309862	0.773	0.654	1	iNKT17
EMG1	0.004573608	0.423474491	0.75	0.632	1	iNKT17
LARP4B	0.004622687	0.453906146	0.273	0.123	1	iNKT17
MT-ND2	0.004623671	0.284532144	0.977	0.978	1	iNKT17
KBTBD11	0.004661011	0.397931591	0.295	0.127	1	iNKT17
LSM6	0.004735287	0.449702257	0.5	0.32	1	iNKT17
PREX1	0.004751668	0.379070731	0.386	0.197	1	iNKT17
S100A13	0.004802721	0.418093101	0.682	0.478	1	iNKT17
COX5B	0.004818552	0.408045127	0.818	0.706	1	iNKT17
NFKBIL1	0.004872943	0.375395992	0.25	0.105	1	iNKT17
XLR4C	0.004963586	0.521521759	0.295	0.14	1	iNKT17
IL2	0.004968768	0.308141337	0.25	0.101	1	iNKT17
OTULIN	0.005115277	0.476252297	0.295	0.14	1	iNKT17
MAP1LC3B	0.005132592	0.303015124	0.864	0.68	1	iNKT17
PGAM1	0.005338394	0.388953983	0.614	0.425	1	iNKT17
UBE2L3	0.005355474	0.409052037	0.705	0.526	1	iNKT17
ABCA2	0.005358677	0.408386615	0.273	0.123	1	iNKT17
GLTP	0.005395118	0.575581194	0.591	0.43	1	iNKT17
POLE4	0.005573674	0.434260618	0.705	0.518	1	iNKT17
RPL7L1	0.005712835	0.438705408	0.386	0.215	1	iNKT17
ADRM1	0.005838946	0.371976207	0.341	0.18	1	iNKT17
YTHDF2	0.005845928	0.364049997	0.273	0.118	1	iNKT17
FTL1	0.005856132	0.285948948	1	0.996	1	iNKT17
GM42418	0.006056946	0.391577635	1	0.917	1	iNKT17
MPHOSPH8	0.006110041	0.283822232	0.273	0.114	1	iNKT17
CYTIP	0.006121226	0.384733312	0.432	0.25	1	iNKT17
LGALS1	0.006160254	0.642629438	0.932	0.794	1	iNKT17
NDUFS3	0.006191315	0.488430289	0.523	0.36	1	iNKT17
SVBP	0.006314363	0.323928405	0.409	0.228	1	iNKT17
EMC8	0.006564346	0.377493623	0.25	0.105	1	iNKT17
VAMP5	0.006592737	0.515680469	0.432	0.268	1	iNKT17
NOL7	0.006657822	0.390433888	0.727	0.566	1	iNKT17
SYNGR2	0.006781174	0.359675844	0.545	0.342	1	iNKT17
PPP1CA	0.006811119	0.457245738	0.932	0.833	1	iNKT17
PDIA3	0.006938357	0.573355336	0.727	0.671	1	iNKT17
NEDD8	0.007280075	0.530582811	0.773	0.75	1	iNKT17
BC021614	0.007328002	0.456151454	0.364	0.211	1	iNKT17
IMPA1	0.007344707	0.456543805	0.318	0.171	1	iNKT17
SOCS1	0.007406618	0.633876291	0.386	0.219	1	iNKT17
PITPNA	0.007532731	0.530618975	0.568	0.404	1	iNKT17
PPP3CB	0.007776414	0.365738018	0.273	0.127	1	iNKT17
SSR1	0.00782861	0.380504929	0.477	0.298	1	iNKT17
NGLY1	0.007968254	0.26890319	0.25	0.105	1	iNKT17
NXPE3	0.008239694	0.394836397	0.295	0.149	1	iNKT17
CROT	0.008444471	0.335731701	0.25	0.11	1	iNKT17
PAFAH1B2	0.008533278	0.369077015	0.25	0.11	1	iNKT17
MAZ	0.008582016	0.486782455	0.591	0.399	1	iNKT17
DIAPH1	0.008602952	0.494649951	0.386	0.215	1	iNKT17
ITGB1BP1	0.008679965	0.390968153	0.364	0.197	1	iNKT17
EVA1B	0.008715326	0.367015189	0.341	0.184	1	iNKT17
BATF	0.008853075	0.417248487	0.318	0.162	1	iNKT17
COX7B	0.008940141	0.374722468	0.841	0.741	1	iNKT17
40786	0.009019499	0.433557931	0.682	0.544	1	iNKT17
SWI5	0.009154648	0.312916167	0.659	0.434	1	iNKT17
TONSL	0.009369292	0.431358094	0.682	0.522	1	iNKT17
SRRM2	0.009631727	0.455953312	0.841	0.684	1	iNKT17
TMA7	0.00965334	0.398194864	1	0.899	1	iNKT17
HNRNPR	0.009738477	0.380651423	0.455	0.268	1	iNKT17
ARF3	0.009743233	0.492785263	0.5	0.346	1	iNKT17
GTF2H5	0.009748822	0.41531789	0.5	0.351	1	iNKT17
PDRG1	0.009855094	0.545122812	0.477	0.307	1	iNKT17
HNRNPL	0.009910535	0.384231069	0.5	0.325	1	iNKT17
TAF12	0.009923738	0.422553567	0.364	0.206	1	iNKT17
